# Supplementary material for: First Molecular Data of Gongylonema pulchrum (Rhabditida: Gongylonematidae) in European Fallow Deer Dama dama from Romania
Source: Pathogens. 2024 Feb 15;13(2):175. doi: 10.3390/pathogens13020175 (PMC10892342; doi:10.3390/pathogens13020175)
Supplement: Supplementary file 1 [file pathogens-13-00175-s001.zip]

Archive with 1 entries (1 files):
- pathogens-2852361-supplementary.pdf
